# Supplementary material for: Evolution of natural lifespan variation and molecular strategies of extended lifespan in yeast
Source: eLife. 2021 Nov 9;10:e64860. doi: 10.7554/eLife.64860 (PMC8612763; doi:10.7554/eLife.64860)
Supplement: Figure 6—figure supplement 4—source data 1. [file elife-64860-fig6-figsupp4-data1.zip]

Archive with 4 entries (3 files):
- Kaya-BlotsImages/
- Kaya-BlotsImages/Kaya-BlotsImages.pdf
- Kaya-BlotsImages/Kaya-Chemiluminescence1.tif
- Kaya-BlotsImages/Kaya-Chemiluminescence2.tiff
